# Supplementary material for: Long-Term Results of a Standard Algorithm for Intravenous Port Implantation
Source: J Pers Med. 2021 Apr 24;11(5):344. doi: 10.3390/jpm11050344 (PMC8146737; doi:10.3390/jpm11050344)
Supplement: Supplementary file 1 [file jpm-11-00344-s001.zip]

Archive with 1 entries (1 files):
- jpm-1159587-supplementary.pdf
